# Supplementary material for: TRIM67 Implicates in Regulating the Homeostasis and Synaptic Development of Mitral Cells in the Olfactory Bulb
Source: Int J Mol Sci. 2023 Aug 30;24(17):13439. doi: 10.3390/ijms241713439 (PMC10487898; doi:10.3390/ijms241713439)
Supplement: Supplementary file 1 [file ijms-24-13439-s001.zip]

Archive with 1 entries (1 files):
- ijms-2572091-supplementary.pdf
